# Supplementary material for: Simultaneous Removal of Cu2+, Cd2+ and Pb2+ by Modified Wheat Straw Biochar from Aqueous Solution: Preparation, Characterization and Adsorption Mechanism
Source: Toxics. 2022 Jun 10;10(6):316. doi: 10.3390/toxics10060316 (PMC9231304; doi:10.3390/toxics10060316)
Supplement: Supplementary file 1 [file toxics-10-00316-s001.zip]

Archive with 1 entries (1 files):
- toxics-1753907-supplementary.pdf
